# Supplementary material for: A Comprehensive Study of the Genus Sanguisorba (Rosaceae) Based on the Floral Micromorphology, Palynology, and Plastome Analysis
Source: Genes (Basel). 2021 Nov 5;12(11):1764. doi: 10.3390/genes12111764 (PMC8618895; doi:10.3390/genes12111764)
Supplement: Supplementary file 1 [file genes-12-01764-s001.zip]

Archive with 1 entries (1 files):
- genes-1357253-supplementary-done.pdf
